# Supplementary material for: Diagnostic Accuracy of Utilizing Artificial Intelligence for Malaria Diagnostic: A Systematic Review and Meta-Analysis
Source: Infect Dis Rep. 2026 Jan 13;18(1):11. doi: 10.3390/idr18010011 (PMC12821690; doi:10.3390/idr18010011)
Supplement: Supplementary file 1 [file idr-18-00011-s001.zip]

Archive with 1 entries (1 files):
- idr-4041928-supplementary.pdf
